# Supplementary material for: Cell Contact with Endothelial Cells Favors the In Vitro Maintenance of Human Chronic Myeloid Leukemia Stem and Progenitor Cells
Source: Int J Mol Sci. 2022 Sep 7;23(18):10326. doi: 10.3390/ijms231810326 (PMC9499491; doi:10.3390/ijms231810326)
Supplement: Supplementary file 1 [file ijms-23-10326-s001.zip]

Archive with 1 entries (1 files):
- ijms-1765317-supplementary.pdf
